# Supplementary material for: Decrease in α-Globin and Increase in the Autophagy-Activating Kinase ULK1 mRNA in Erythroid Precursors from β-Thalassemia Patients Treated with Sirolimus
Source: Int J Mol Sci. 2023 Oct 10;24(20):15049. doi: 10.3390/ijms242015049 (PMC10606773; doi:10.3390/ijms242015049)
Supplement: Supplementary file 1 [file ijms-24-15049-s001.zip]

Archive with 1 entries (1 files):
- ijms-2613948-Supplementary.pdf
